# Supplementary material for: Efficacy of Vitamin D Supplementation on the Risk of Falls Among Community-Dwelling Older Adults: A Systematic Review and Meta-Analysis
Source: J Clin Med. 2025 Aug 29;14(17):6117. doi: 10.3390/jcm14176117 (PMC12429313; doi:10.3390/jcm14176117)
Supplement: Supplementary file 1 [file jcm-14-06117-s001.zip]

Archive with 1 entries (1 files):
- jcm-3767799-supplementary.pdf
